# Supplementary material for: Obesity and Comorbidities in HFpEF: A Retrospective Cohort Analysis in a University Hospital Setting
Source: J Clin Med. 2025 May 12;14(10):3348. doi: 10.3390/jcm14103348 (PMC12112532; doi:10.3390/jcm14103348)
Supplement: Supplementary file 1 [file jcm-14-03348-s001.zip]

Archive with 1 entries (1 files):
- jcm-3580424-supplementary.pdf
